# Supplementary material for: Ultraviolet Photodissociation for Non-Target Screening-Based Identification of Organic Micro-Pollutants in Water Samples
Source: Molecules. 2020 Sep 12;25(18):4189. doi: 10.3390/molecules25184189 (PMC7570901; doi:10.3390/molecules25184189)
Supplement: Supplementary file 1 [file molecules-25-04189-s001.zip]

Archive with 6 entries (6 files):
- SFigure1a_gemfibrozil_rev.jpg
- SFigure1b_sucralose_rev.jpg
- SFigure2_TICvsMastIntt.png
- SFigure3_DataAnalworkflow_rev.png
- TableS1_refSTDs_rev.xlsx
- TableS2_NTS_UVPDcmpds_rev.xlsx
