# Supplementary material for: Ultraviolet Photodissociation for Non-Target Screening-Based Identification of Organic Micro-Pollutants in Water Samples
Source: Molecules. 2020 Sep 12;25(18):4189. doi: 10.3390/molecules25184189 (PMC7570901; doi:10.3390/molecules25184189)
Supplement: Supplementary file 1 [file molecules-25-04189-s001.zip › TableS1_refSTDs_rev.xlsx]

## Sheet: Sheet1
Compound	Selection	Cluster number	FragGroup	Fragmentation	Cas nr	Molecular formula	Monoisotopic mass	ionisation mode	m/z	detected with ESI	DTXSID	INCHIKEY	IUPAC_NAME	SMILES	INCHI_STRING	MS_READY_SMILES	SusDat ID
p-Xylene	Clustering	4			106-42-3	C8H10	106.078	NA	107.086	no	DTXSID2021868	URLKBWYHVLBVBO-UHFFFAOYSA-N	1,4-Xylene	CC1=CC=C(C)C=C1	InChI=1S/C8H10/c1-7-3-5-8(2)6-4-7/h3-6H,1-2H3	CC1=CC=C(C)C=C1	NS00001217
2,2,4,5,5'-Pentochlorobiphenyl	Clustering	4			37680-73-2	C12H5Cl5	323.883	NA	324.891	no	DTXSID8038304	LAHWLEDBADHJGA-UHFFFAOYSA-N	2,2',4,5,5'-Pentachloro-1,1'-biphenyl	ClC1=CC(=C(Cl)C=C1)C1=C(Cl)C=C(Cl)C(Cl)=C1	InChI=1S/C12H5Cl5/c13-6-1-2-9(14)7(3-6)8-4-11(16)12(17)5-10(8)15/h1-5H	ClC1=CC(=C(Cl)C=C1)C1=C(Cl)C=C(Cl)C(Cl)=C1	NS00008675
Trimethylolpropane trimethacrylate	Clustering	6			3290-92-4	C18H26O6	338.173	NA	339.18	no	DTXSID3027530	OKKRPWIIYQTPQF-UHFFFAOYSA-N	2,2-Bis{[(2-methylprop-2-enoyl)oxy]methyl}butyl 2-methylprop-2-enoate (non-preferred name)	CCC(COC(=O)C(C)=C)(COC(=O)C(C)=C)COC(=O)C(C)=C	InChI=1S/C18H26O6/c1-8-18(9-22-15(19)12(2)3,10-23-16(20)13(4)5)11-24-17(21)14(6)7/h2,4,6,8-11H2,1,3,5,7H3	CCC(COC(=O)C(C)=C)(COC(=O)C(C)=C)COC(=O)C(C)=C	NS00010099
Demeton-S-methylsulphon	Clustering	7			17040-19-6	C6H15O5PS2	262.01	pos	263.017	no	DTXSID4037582	PZIRJMYRYORVIT-UHFFFAOYSA-N	S-[2-(Ethanesulfonyl)ethyl] O,O-dimethyl phosphorothioate	CCS(=O)(=O)CCSP(=O)(OC)OC	InChI=1S/C6H15O5PS2/c1-4-14(8,9)6-5-13-12(7,10-2)11-3/h4-6H2,1-3H3	CCS(=O)(=O)CCSP(=O)(OC)OC	NS00015269
Sulfamerazine	Clustering	8			127-79-7	C11H12N4O2S	264.068	pos	265.075	no	DTXSID0023612	QPPBRPIAZZHUNT-UHFFFAOYSA-N	4-Amino-N-(4-methylpyrimidin-2-yl)benzene-1-sulfonamide	CC1=CC=NC(NS(=O)(=O)C2=CC=C(N)C=C2)=N1	InChI=1S/C11H12N4O2S/c1-8-6-7-13-11(14-8)15-18(16,17)10-4-2-9(12)3-5-10/h2-7H,12H2,1H3,(H,13,14,15)	CC1=CC=NC(NS(=O)(=O)C2=CC=C(N)C=C2)=N1	NS00000004
Bromopropylate	Clustering	12			18181-80-1	C17H16Br2O3	425.947	pos	426.954	Na-adduct detected	DTXSID1034397	FOANIXZHAMJWOI-UHFFFAOYSA-N	Propan-2-yl bis(4-bromophenyl)(hydroxy)acetate	CC(C)OC(=O)C(O)(C1=CC=C(Br)C=C1)C1=CC=C(Br)C=C1	InChI=1S/C17H16Br2O3/c1-11(2)22-16(20)17(21,12-3-7-14(18)8-4-12)13-5-9-15(19)10-6-13/h3-11,21H,1-2H3	CC(C)OC(=O)C(O)(C1=CC=C(Br)C=C1)C1=CC=C(Br)C=C1	NS00004515
Iprodione	Clustering	14			36734-19-7	C13H13Cl2N3O3	329.033	neg	330.04	no		ONUFESLQCSAYKA-UHFFFAOYSA-N		CC(C)NC(=O)N1CC(=O)N(C1=O)C2=CC(=CC(=C2)Cl)Cl
1,4-Dichlorobenzene	Clustering	17			106-46-7	C6H4Cl2	145.969	NA	146.976	no	DTXSID1020431	OCJBOOLMMGQPQU-UHFFFAOYSA-N	1,4-Dichlorobenzene	ClC1=CC=C(Cl)C=C1	InChI=1S/C6H4Cl2/c7-5-1-2-6(8)4-3-5/h1-4H	ClC1=CC=C(Cl)C=C1	NS00010822
2,2',3,4,4',5'-Hexachlorobiphenyl	Clustering	17			35065-28-2	C12H4Cl6	357.844	NA	358.852	no	DTXSID8038300	RPUMZMSNLZHIGZ-UHFFFAOYSA-N	2,2',3,4,4',5'-Hexachloro-1,1'-biphenyl	ClC1=CC(Cl)=C(C=C1Cl)C1=C(Cl)C(Cl)=C(Cl)C=C1	InChI=1S/C12H4Cl6/c13-7-2-1-5(11(17)12(7)18)6-3-9(15)10(16)4-8(6)14/h1-4H	ClC1=CC(Cl)=C(C=C1Cl)C1=C(Cl)C(Cl)=C(Cl)C=C1	NS00005294
2,4-Dinitrophenol	Disinfection by-products (DBPs)	#N/A	4	better with higher HCD Ces (35 and 60), UVPD comparable to low CE HCD	51-28-5	C6H4N2O5	184.012	neg	183.005	yes	DTXSID0020523	UFBJCMHMOXMLKC-UHFFFAOYSA-N	2,4-Dinitrophenol	OC1=C(C=C(C=C1)[N+]([O-])=O)[N+]([O-])=O	InChI=1S/C6H4N2O5/c9-6-2-1-4(7(10)11)3-5(6)8(12)13/h1-3,9H	OC1=C(C=C(C=C1)[N+]([O-])=O)[N+]([O-])=O
2-Amino-3-nitrobenzoic acid	Disinfection by-products (DBPs)	#N/A	4	optimum at UVPD 50ms	606-18-8	C7H6N2O4	182.033	neg	181.025	yes	DTXSID60277211	JJPIVRWTAGQTPQ-UHFFFAOYSA-N	2-Amino-3-nitrobenzoic acid	NC1=C(C=CC=C1[N+]([O-])=O)C(O)=O	InChI=1S/C7H6N2O4/c8-6-4(7(10)11)2-1-3-5(6)9(12)13/h1-3H,8H2,(H,10,11)	NC1=C(C=CC=C1[N+]([O-])=O)C(O)=O
2-methoxy-4,6-dinitrophenol	Disinfection by-products (DBPs)	#N/A	4	Good fragmentation for both (ranges of ) UVPD and HCD	4097-63-6	C7H6N2O6	214.023	neg	213.015	yes	DTXSID30193974	ASODNZCPFZQUKR-UHFFFAOYSA-N	2-Methoxy-4,6-dinitrophenol	COC1=CC(=CC(=C1O)[N+]([O-])=O)[N+]([O-])=O	InChI=1S/C7H6N2O6/c1-15-6-3-4(8(11)12)2-5(7(6)10)9(13)14/h2-3,10H,1H3	COC1=CC(=CC(=C1O)[N+]([O-])=O)[N+]([O-])=O
2-Methoxy-4-nitrophenol	Disinfection by-products (DBPs)	#N/A	4	better with higher HCD Ces (35 and 60) and longer UVPD reaction times	3251-56-7	C7H7O4N	169.038	neg	168.03	yes	DTXSID4062935	IZLVFLOBTPURLP-UHFFFAOYSA-N	2-Methoxy-4-nitrophenol	COC1=CC(=CC=C1O)[N+]([O-])=O	InChI=1S/C7H7NO4/c1-12-7-4-5(8(10)11)2-3-6(7)9/h2-4,9H,1H3	COC1=CC(=CC=C1O)[N+]([O-])=O
2-Methyl-4-nitrophenol	Disinfection by-products (DBPs)	#N/A	1	poor fragmentation, slightly better with HCD	99-53-6	C7H7O3N	153.043	neg	152.035	yes	DTXSID4073889	KDQPMQNHVQVVMR-UHFFFAOYSA-N	2-Methyl-4-nitrophenol	CC1=C(O)C=CC(=C1)[N+]([O-])=O	InChI=1S/C7H7NO3/c1-5-4-6(8(10)11)2-3-7(5)9/h2-4,9H,1H3	CC1=C(O)C=CC(=C1)[N+]([O-])=O
3,5-Dinitrosalicylic acid	Disinfection by-products (DBPs)	#N/A	4	Good fragmentation at multiple conditions with optimum	609-99-4	C7H4N2O7	228.002	neg	226.995	yes	DTXSID9060576	LWFUFLREGJMOIZ-UHFFFAOYSA-N	2-Hydroxy-3,5-dinitrobenzoic acid	OC(=O)C1=C(O)C(=CC(=C1)[N+]([O-])=O)[N+]([O-])=O	InChI=1S/C7H4N2O7/c10-6-4(7(11)12)1-3(8(13)14)2-5(6)9(15)16/h1-2,10H,(H,11,12)	OC(=O)C1=C(O)C(=CC(=C1)[N+]([O-])=O)[N+]([O-])=O
3-nitroindole	Disinfection by-products (DBPs)	#N/A	2	poor fragmentation with UVPD, better withhigh HCD CE	4770-03-0	C8H6N2O2	162.043	neg	161.036	yes	DTXSID20454566	LSMXNZJFLGIPMS-UHFFFAOYSA-N	3-Nitro-1H-indole	[O-][N+](=O)C1=CNC2=CC=CC=C12	InChI=1S/C8H6N2O2/c11-10(12)8-5-9-7-4-2-1-3-6(7)8/h1-5,9H	[O-][N+](=O)C1=CNC2=CC=CC=C12
3-Nitrophenol	Clustering	3	1	poor fragmentation with UVPD and HCD	554-84-7	C6H5NO3	139.027	neg	140.034	yes	DTXSID2025765	RTZZCYNQPHTPPL-UHFFFAOYSA-N	3-Nitrophenol	OC1=CC=CC(=C1)[N+]([O-])=O	InChI=1S/C6H5NO3/c8-6-3-1-2-5(4-6)7(9)10/h1-4,8H	OC1=CC=CC(=C1)[N+]([O-])=O	NS00006762
4-Chlorobenzoic acid	Clustering	12	1	no fragmentatin with HCD, poor fragmentation with UVPD	74-11-3	C7H5ClO2	155.998	neg	157.005	yes	DTXSID9024772	XRHGYUZYPHTUJZ-UHFFFAOYSA-N	4-Chlorobenzoic acid	OC(=O)C1=CC=C(Cl)C=C1	InChI=1S/C7H5ClO2/c8-6-3-1-5(2-4-6)7(9)10/h1-4H,(H,9,10)	OC(=O)C1=CC=C(Cl)C=C1	NS00006929
4-Hydroxy-3-nitrobenzenesulfonic acid	Disinfection by-products (DBPs)	#N/A	4	Good fragmentation for both (ranges of ) UVPD and HCD	616-85-3	C6H5O6NS	218.984	neg	217.976	yes	DTXSID30210610	JBMAUZQHVVHPEL-UHFFFAOYSA-N	4-Hydroxy-3-nitrobenzene-1-sulfonic acid	OC1=C(C=C(C=C1)S(O)(=O)=O)[N+]([O-])=O	InChI=1S/C6H5NO6S/c8-6-2-1-4(14(11,12)13)3-5(6)7(9)10/h1-3,8H,(H,11,12,13)	OC1=C(C=C(C=C1)S(O)(=O)=O)[N+]([O-])=O
4-Nitroanthranilic acid	Clustering	13	3	no fragmentation with HCD, fragmentation with UVPD optimum at UVPD 50ms	619-17-0	C7H6N2O4	182.033	neg	183.04	yes	DTXSID8020963	UEALKTCRMBVTFN-UHFFFAOYSA-N	2-Amino-4-nitrobenzoic acid	NC1=C(C=CC(=C1)[N+]([O-])=O)C(O)=O	InChI=1S/C7H6N2O4/c8-6-3-4(9(12)13)1-2-5(6)7(10)11/h1-3H,8H2,(H,10,11)	NC1=C(C=CC(=C1)[N+]([O-])=O)C(O)=O	NS00034843
4-nitrobenzenesulfonic acid	Disinfection by-products (DBPs)	#N/A	4	Good fragmentation for both (ranges of ) UVPD and HCD	138-42-1	C6H5NO5S	202.989	neg	201.982	yes	DTXSID3059682	SPXOTSHWBDUUMT-UHFFFAOYSA-N	4-Nitrobenzene-1-sulfonic acid	OS(=O)(=O)C1=CC=C(C=C1)[N+]([O-])=O	InChI=1S/C6H5NO5S/c8-7(9)5-1-3-6(4-2-5)13(10,11)12/h1-4H,(H,10,11,12)	OS(=O)(=O)C1=CC=C(C=C1)[N+]([O-])=O
4-Nitrophenol	Disinfection by-products (DBPs)	#N/A	1	poor fragmentation with UVPD and HCD	100-02-7	C6H5NO3	139.027	neg	138.02	yes	DTXSID0021834	BTJIUGUIPKRLHP-UHFFFAOYSA-N	4-Nitrophenol	OC1=CC=C(C=C1)[N+]([O-])=O	InChI=1S/C6H5NO3/c8-6-3-1-5(2-4-6)7(9)10/h1-4,8H	OC1=CC=C(C=C1)[N+]([O-])=O
4-Nitrophthalic acid	Disinfection by-products (DBPs)	#N/A	1	poor fragmentation with UVPD, even worse with HCD	610-27-5	C8H5NO6	211.012	neg	210.004	yes	DTXSID8060581	SLBQXWXKPNIVSQ-UHFFFAOYSA-N	4-Nitrobenzene-1,2-dicarboxylic acid	OC(=O)C1=C(C=C(C=C1)[N+]([O-])=O)C(O)=O	InChI=1S/C8H5NO6/c10-7(11)5-2-1-4(9(14)15)3-6(5)8(12)13/h1-3H,(H,10,11)(H,12,13)	OC(=O)C1=C(C=C(C=C1)[N+]([O-])=O)C(O)=O
5-Nitroisophthalic acid	Clustering	13	1	poor fragmentation with UVPD, even worse with HCD	618-88-2	C8H5NO6	211.012	NA	212.019	yes	DTXSID7041540	NBDAHKQJXVLAID-UHFFFAOYSA-N	5-Nitrobenzene-1,3-dicarboxylic acid	OC(=O)C1=CC(=CC(=C1)C(O)=O)[N+]([O-])=O	InChI=1S/C8H5NO6/c10-7(11)4-1-5(8(12)13)3-6(2-4)9(14)15/h1-3H,(H,10,11)(H,12,13)	OC(=O)C1=CC(=CC(=C1)C(O)=O)[N+]([O-])=O	NS00001706
5-Nitrovanillin	Disinfection by-products (DBPs)	#N/A	4	Good fragmentation for both (ranges of ) UVPD and HCD	6635-20-7	C8H7NO5	197.032	neg	196.025	yes	DTXSID2075344	ZEHYRTJBFMZHCY-UHFFFAOYSA-N	4-Hydroxy-3-methoxy-5-nitrobenzaldehyde	COC1=C(O)C(=CC(C=O)=C1)[N+]([O-])=O	InChI=1S/C8H7NO5/c1-14-7-3-5(4-10)2-6(8(7)11)9(12)13/h2-4,11H,1H3	COC1=C(O)C(=CC(C=O)=C1)[N+]([O-])=O
Aflatoxin B2	Clustering	11	4	Good fragmentation at multiple conditions with optimum at HCD 60CE	7220-81-7	C17H14O6	314.079	pos	315.086	yes	DTXSID70222535	WWSYXEZEXMQWHT-WNWIJWBNSA-N	(6aR,9aS)-4-Methoxy-2,3,6a,8,9,9a-hexahydrocyclopenta[c]furo[3',2':4,5]furo[2,3-h][1]benzopyran-1,11-dione	COC1=C2C3=C(C(=O)CC3)C(=O)OC2=C2[C@@H]3CCO[C@@H]3OC2=C1	InChI=1S/C17H14O6/c1-20-10-6-11-14(8-4-5-21-17(8)22-11)15-13(10)7-2-3-9(18)12(7)16(19)23-15/h6,8,17H,2-5H2,1H3/t8-,17+/m0/s1	COC1=CC2=C(C3CCOC3O2)C2=C1C1=C(C(=O)CC1)C(=O)O2	NS00002752
Benzocaine	Clustering	13	3	no fragmentatin with HCD, good fragmentation with UVPD	94-09-7	C9H11NO2	165.079	pos	166.086	yes	DTXSID8021804	BLFLLBZGZJTVJG-UHFFFAOYSA-N	Ethyl 4-aminobenzoate	CCOC(=O)C1=CC=C(N)C=C1	InChI=1S/C9H11NO2/c1-2-12-9(11)7-3-5-8(10)6-4-7/h3-6H,2,10H2,1H3	CCOC(=O)C1=CC=C(N)C=C1	NS00001814
Benzoic acid, 2-hydroxy-4-nitro-	Clustering	3	4	Good fragmentation for both (ranges of ) UVPD and HCD, optimum at CE20	619-19-2	C7H5NO5	183.017	neg	184.024	yes	DTXSID5060695	UKWUOTZGXIZAJC-UHFFFAOYSA-N	2-Hydroxy-4-nitrobenzoic acid	OC(=O)C1=C(O)C=C(C=C1)[N+]([O-])=O	InChI=1S/C7H5NO5/c9-6-3-4(8(12)13)1-2-5(6)7(10)11/h1-3,9H,(H,10,11)	OC(=O)C1=C(O)C=C(C=C1)[N+]([O-])=O	NS00034844
Dinoterb	Disinfection by-products (DBPs)	#N/A	4	Good fragmentation for both (ranges of ) UVPD and HCD, optimum at CE60	1420-07-1	C10H12O5N2	240.075	neg	239.067	yes	DTXSID7041883	IIPZYDQGBIWLBU-UHFFFAOYSA-N	2-tert-Butyl-4,6-dinitrophenol	CC(C)(C)C1=CC(=CC(=C1O)[N+]([O-])=O)[N+]([O-])=O	InChI=1S/C10H12N2O5/c1-10(2,3)7-4-6(11(14)15)5-8(9(7)13)12(16)17/h4-5,13H,1-3H3	CC(C)(C)C1=CC(=CC(=C1O)[N+]([O-])=O)[N+]([O-])=O
Epoxiconazole	Clustering	18	4	Good fragmentation for both (ranges of ) UVPD and HCD, optimum at CE60	133855-98-8	C17H13ClFN3O	329.073	pos	330.08	yes	DTXSID1040372	ZMYFCFLJBGAQRS-UHFFFAOYSA-N	1-{[3-(2-Chlorophenyl)-2-(4-fluorophenyl)oxiran-2-yl]methyl}-1H-1,2,4-triazole	FC1=CC=C(C=C1)C1(CN2C=NC=N2)OC1C1=C(Cl)C=CC=C1	InChI=1/C17H13ClFN3O/c18-15-4-2-1-3-14(15)16-17(23-16,9-22-11-20-10-21-22)12-5-7-13(19)8-6-12/h1-8,10-11,16H,9H2	FC1=CC=C(C=C1)C1(CN2C=NC=N2)OC1C1=C(Cl)C=CC=C1	NS00009136
Fenofibric acid	Clustering	11	3	Good fragmentation for ranges of UVPD, HCD only at CE60	42017-89-0	C17H15ClO4	318.066	pos; neg	319.073	yes	DTXSID8041030	MQOBSOSZFYZQOK-UHFFFAOYSA-N	2-[4-(4-Chlorobenzoyl)phenoxy]-2-methylpropanoic acid	CC(C)(OC1=CC=C(C=C1)C(=O)C1=CC=C(Cl)C=C1)C(O)=O	InChI=1S/C17H15ClO4/c1-17(2,16(20)21)22-14-9-5-12(6-10-14)15(19)11-3-7-13(18)8-4-11/h3-10H,1-2H3,(H,20,21)	CC(C)(OC1=CC=C(C=C1)C(=O)C1=CC=C(Cl)C=C1)C(O)=O	NS00000286
Flubendazole	Clustering	8	3	Good fragmentation for ranges of UVPD, HCD only at CE60	31430-15-6	C16H12FN3O3	313.086	pos	314.094	yes	DTXSID8023058	CPEUVMUXAHMANV-UHFFFAOYSA-N	Methyl [6-(4-fluorobenzoyl)-1H-benzimidazol-2-yl]carbamate	COC(=O)NC1=NC2=CC=C(C=C2N1)C(=O)C1=CC=C(F)C=C1	InChI=1S/C16H12FN3O3/c1-23-16(22)20-15-18-12-7-4-10(8-13(12)19-15)14(21)9-2-5-11(17)6-3-9/h2-8H,1H3,(H2,18,19,20,22)	COC(=O)NC1=NC2=CC=C(C=C2N1)C(=O)C1=CC=C(F)C=C1	NS00008198
Gemfibrozil	Poor fragmentation	11	1	poor fragmentation with UVPD and HCD	25812-30-0	C15H22O3	250.157	neg	251.164	yes	DTXSID0020652	HEMJJKBWTPKOJG-UHFFFAOYSA-N	5-(2,5-Dimethylphenoxy)-2,2-dimethylpentanoic acid	CC1=CC(OCCCC(C)(C)C(O)=O)=C(C)C=C1	InChI=1S/C15H22O3/c1-11-6-7-12(2)13(10-11)18-9-5-8-15(3,4)14(16)17/h6-7,10H,5,8-9H2,1-4H3,(H,16,17)
Ibuprofen	Poor fragmentation	#N/A	1	poor fragmentation with UVPD and HCD	15687-27-1	C13H18O2	206.131	neg	207.138	yes	DTXSID5020732	HEFNNWSXXWATRW-UHFFFAOYSA-N	2-[4-(2-Methylpropyl)phenyl]propanoic acid	CC(C)CC1=CC=C(C=C1)C(C)C(O)=O	InChI=1/C13H18O2/c1-9(2)8-11-4-6-12(7-5-11)10(3)13(14)15/h4-7,9-10H,8H2,1-3H3,(H,14,15)
Imipenem	Clustering	15	2	poor fragmentation with UVPD, good fragmentation with HCD CE20	64221-86-9	C12H17N3O4S	299.094	pos	300.101	yes	DTXSID2023143	ZSKVGTPCRGIANV-ZXFLCMHBSA-N	(5R,6S)-6-[(1R)-1-Hydroxyethyl]-3-({2-[(iminomethyl)amino]ethyl}sulfanyl)-7-oxo-1-azabicyclo[3.2.0]hept-2-ene-2-carboxylic acid	[H][C@]12CC(SCCNC=N)=C(N1C(=O)[C@]2([H])[C@@H](C)O)C(O)=O	InChI=1S/C12H17N3O4S/c1-6(16)9-7-4-8(20-3-2-14-5-13)10(12(18)19)15(7)11(9)17/h5-7,9,16H,2-4H2,1H3,(H2,13,14)(H,18,19)/t6-,7-,9-/m1/s1	CC(O)C1C2CC(SCCNC=N)=C(N2C1=O)C(O)=O	NS00005888
JWH-250	Clustering	1	4	Good fragmentation for both (ranges of ) UVPD and HCD, optimum at CE60	864445-43-2	C22H25NO2	335.189	pos	336.196	yes	DTXSID40235556	FFLSJIQJQKDDCM-UHFFFAOYSA-N	2-(2-Methoxyphenyl)-1-(1-pentyl-1H-indol-3-yl)ethan-1-one	CCCCCN1C=C(C(=O)CC2=CC=CC=C2OC)C2=CC=CC=C12	InChI=1S/C22H25NO2/c1-3-4-9-14-23-16-19(18-11-6-7-12-20(18)23)21(24)15-17-10-5-8-13-22(17)25-2/h5-8,10-13,16H,3-4,9,14-15H2,1-2H3	CCCCCN1C=C(C(=O)CC2=CC=CC=C2OC)C2=CC=CC=C12	NS00002333
MCPA	Clustering	16	2	poor fragmentation with UVPD and HCD, only informative spectra with HCD CE35	94-74-6	C9H9ClO3	200.024	neg	201.031	yes	DTXSID4024195	WHKUVVPPKQRRBV-UHFFFAOYSA-N	(4-Chloro-2-methylphenoxy)acetic acid	CC1=C(OCC(O)=O)C=CC(Cl)=C1	InChI=1S/C9H9ClO3/c1-6-4-7(10)2-3-8(6)13-5-9(11)12/h2-4H,5H2,1H3,(H,11,12)
N-Desmethyl Clarithromycin	Clustering	15	2	poor fragmentation with UVPD, good fragmentation with range of HCD energies	101666-68-6	C37H67NO13	733.461	pos	734.469	yes	DTXSID10454111	CIJTVUQEURKBDL-RWJQBGPGSA-N	-	CC[C@H]1OC(=O)[C@H](C)[C@@H](O[C@H]2C[C@@](C)(OC)[C@@H](O)[C@H](C)O2)[C@H](C)[C@@H](O[C@@H]2O[C@H](C)C[C@H](NC)[C@H]2O)[C@@](C)(C[C@@H](C)C(=O)[C@H](C)[C@@H](O)[C@]1(C)O)OC	InChI=1S/C37H67NO13/c1-14-25-37(10,44)30(41)20(4)27(39)18(2)16-36(9,46-13)32(51-34-28(40)24(38-11)15-19(3)47-34)21(5)29(22(6)33(43)49-25)50-26-17-35(8,45-12)31(42)23(7)48-26/h18-26,28-32,34,38,40-42,44H,14-17H2,1-13H3/t18-,19-,20+,21+,22-,23+,24+,25-,26+,28-,29+,30-,31+,32-,34+,35-,36-,37-/m1/s1	CCC1OC(=O)C(C)C(OC2CC(C)(OC)C(O)C(C)O2)C(C)C(OC2OC(C)CC(NC)C2O)C(C)(CC(C)C(=O)C(C)C(O)C1(C)O)OC	NS00000780
Nitrofurazone	Clustering	18	4	Good fragmentation for both (ranges of ) UVPD and HCD, UVPD better	59-87-0	C6H6N4O4	198.039	pos	199.046	yes	DTXSID5020944	IAIWVQXQOWNYOU-FPYGCLRLSA-N	(2E)-2-[(5-Nitrofuran-2-yl)methylidene]hydrazine-1-carboxamide	NC(=O)N\N=C\C1=CC=C(O1)[N+]([O-])=O	InChI=1S/C6H6N4O4/c7-6(11)9-8-3-4-1-2-5(14-4)10(12)13/h1-3H,(H3,7,9,11)/b8-3+	NC(=O)N=NCC1=CC=C(O1)[N+]([O-])=O	NS00000175
Phenethylamine	Clustering	4	4	better with higher HCD (CE60) and longer UVPD reaction times (800ms)	64-04-0	C8H11N	121.089	pos	122.096	yes	DTXSID5058773	BHHGXPLMPWCGHP-UHFFFAOYSA-N	2-Phenylethan-1-amine	NCCC1=CC=CC=C1	InChI=1S/C8H11N/c9-7-6-8-4-2-1-3-5-8/h1-5H,6-7,9H2	NCCC1=CC=CC=C1	NS00010853
Piperacillin	Clustering	13	4	Good fragmentation for both UVPD (short reaction times) and HCD, unique fragments depe nding on HCD Ces, UVPD resembles 20CE HCD	61477-96-1	C23H27N5O7S	517.163	pos	518.17	yes	DTXSID2023482	IVBHGBMCVLDMKU-GXNBUGAJSA-N	(2S,5R,6R)-6-({(2R)-2-[(4-Ethyl-2,3-dioxopiperazine-1-carbonyl)amino]-2-phenylacetyl}amino)-3,3-dimethyl-7-oxo-4-thia-1-azabicyclo[3.2.0]heptane-2-carboxylic acid	CCN1CCN(C(=O)N[C@@H](C(=O)N[C@H]2[C@H]3SC(C)(C)[C@@H](N3C2=O)C(O)=O)C2=CC=CC=C2)C(=O)C1=O	InChI=1S/C23H27N5O7S/c1-4-26-10-11-27(19(32)18(26)31)22(35)25-13(12-8-6-5-7-9-12)16(29)24-14-17(30)28-15(21(33)34)23(2,3)36-20(14)28/h5-9,13-15,20H,4,10-11H2,1-3H3,(H,24,29)(H,25,35)(H,33,34)/t13-,14-,15+,20-/m1/s1	CCN1CCN(C(=O)NC(C(=O)NC2C3SC(C)(C)C(N3C2=O)C(O)=O)C2=CC=CC=C2)C(=O)C1=O	NS00009682
Sucralose	Poor fragmentation	6	1	poor fragmentation with UVPD and HCD	56038-13-2	C12H19Cl3O8	396.015	neg	397.022	yes	DTXSID1040245	BAQAVOSOZGMPRM-QBMZZYIRSA-N	1,6-Dichloro-1,6-dideoxy-beta-D-fructofuranosyl 4-chloro-4-deoxy-alpha-D-galactopyranoside	OC[C@H]1O[C@H](O[C@]2(CCl)O[C@H](CCl)[C@@H](O)[C@@H]2O)[C@H](O)[C@@H](O)[C@H]1Cl	InChI=1S/C12H19Cl3O8/c13-1-4-7(17)10(20)12(3-14,22-4)23-11-9(19)8(18)6(15)5(2-16)21-11/h4-11,16-20H,1-3H2/t4-,5-,6+,7-,8+,9-,10+,11-,12+/m1/s1
Triadimenol	Poor fragmentation	18	3	Good fragmentation for ranges of UVPD, HCD only at CE60	55219-65-3	C14H18ClN3O2	295.109	pos	296.116	yes	DTXSID0032493	BAZVSMNPJJMILC-UHFFFAOYSA-N	1-(4-Chlorophenoxy)-3,3-dimethyl-1-(1H-1,2,4-triazol-1-yl)butan-2-ol	CC(C)(C)C(O)C(OC1=CC=C(Cl)C=C1)N1C=NC=N1	InChI=1/C14H18ClN3O2/c1-14(2,3)12(19)13(18-9-16-8-17-18)20-11-6-4-10(15)5-7-11/h4-9,12-13,19H,1-3H3
Benzyldimethyldodecylammonium chloride	Clustering	20			139-07-1	C21H38ClN	339.269	pos - no Cl	304.3	yes , but not assigned due to Cl	DTXSID2040787	JBIROUFYLSSYDX-UHFFFAOYSA-M	N-Benzyl-N,N-dimethyldodecan-1-aminium chloride	[Cl-].CCCCCCCCCCCC[N+](C)(C)CC1=CC=CC=C1	InChI=1S/C21H38N.ClH/c1-4-5-6-7-8-9-10-11-12-16-19-22(2,3)20-21-17-14-13-15-18-21;/h13-15,17-18H,4-12,16,19-20H2,1-3H3;1H/q+1;/p-1	CCCCCCCCCCCC[N+](C)(C)CC1=CC=CC=C1	NS00001938
Amikacin	Clustering	7			37517-28-5	C22H43N5O13	585.286	pos	586.293	yes, but elution at 1.29min with RP	DTXSID3022586	LKCWBDHBTVXHDL-RMDFUYIESA-N	(2S)-4-Amino-N-{(1R,2S,3S,4R,5S)-5-amino-2-[(3-amino-3-deoxy-alpha-D-glucopyranosyl)oxy]-4-[(6-amino-6-deoxy-alpha-D-glucopyranosyl)oxy]-3-hydroxycyclohexyl}-2-hydroxybutanamide	NCC[C@H](O)C(=O)N[C@@H]1C[C@H](N)[C@@H](O[C@H]2O[C@H](CN)[C@@H](O)[C@H](O)[C@H]2O)[C@H](O)[C@H]1O[C@H]1O[C@H](CO)[C@@H](O)[C@H](N)[C@H]1O	InChI=1S/C22H43N5O13/c23-2-1-8(29)20(36)27-7-3-6(25)18(39-22-16(34)15(33)13(31)9(4-24)37-22)17(35)19(7)40-21-14(32)11(26)12(30)10(5-28)38-21/h6-19,21-22,28-35H,1-5,23-26H2,(H,27,36)/t6-,7+,8-,9+,10+,11-,12+,13+,14+,15-,16+,17-,18+,19-,21+,22+/m0/s1	NCCC(O)C(=O)NC1CC(N)C(OC2OC(CN)C(O)C(O)C2O)C(O)C1OC1OC(CO)C(O)C(N)C1O	NS00006181
Furazolidone	Clustering	18			67-45-8	C8H7N3O5	225.039	pos	226.046	yes, but low signal intensity 6e4 - below intensity cut-off of triggered methods	DTXSID4041997	PLHJDBGFXBMTGZ-WEVVVXLNSA-N	3-{(E)-[(5-Nitrofuran-2-yl)methylidene]amino}-1,3-oxazolidin-2-one	[O-][N+](=O)C1=CC=C(O1)\C=N\N1CCOC1=O	InChI=1S/C8H7N3O5/c12-8-10(3-4-15-8)9-5-6-1-2-7(16-6)11(13)14/h1-2,5H,3-4H2/b9-5+	[O-][N+](=O)C1=CC=C(O1)C=NN1CCOC1=O	NS00003471
