# Supplementary material for: Ultraviolet Photodissociation for Non-Target Screening-Based Identification of Organic Micro-Pollutants in Water Samples
Source: Molecules. 2020 Sep 12;25(18):4189. doi: 10.3390/molecules25184189 (PMC7570901; doi:10.3390/molecules25184189)
Supplement: Supplementary file 1 [file molecules-25-04189-s001.zip › TableS2_NTS_UVPDcmpds_rev.xlsx]

## Sheet: Sheet1
Compounds only annotated in UVPD spectra	match based on	CE and fragmentation type of library spectrum	score	Annotation in HCD data (score)
1-Methylbenzotriazole	precursor plus 15 fragments	HCD CE60	96	detected, matched to 4-Methylbenzotriazole (94.9)
(+/-)12-HpETE	precursor only	CID CE10	92.7	not detected
(4E)-3-Hydroxy-2,4-dimethyl-4-heptenamide	precursor plus 2 low intensity fragments	CID CE10	99.6	detected, no mzCloud score
(4R,4aS,8aS)-4-Hydroxy-4-(hydroxymethyl)-3,4a,8,8-tetramethyl-4a,5,6,7,8,8a-hexahydro-1(4H)-naphthalenone	precursor plus one low intensity fragment	CID CE10	67.7	detected, no mzCloud score
1,3-Diphenylacetone	precursor plus one low intensity fragment	CID CE10	86.5	detected, matched to dibutyl phosphate (98.1)
16-Heptadecyne-1,2,4-triol	precursor plus one low intensity fragment	HCD CE20	89.9	detected, no mzCloud score
2-Amino-4-methylpyrimidine	precursor plus 3 low intensity fragments	HCD CE10	96.2	not detected
3-Benzo[b]furan-2-yl-2-(tert-butylsulfonyl)acrylonitrile	precursor only	CID CE10	64.4	detected, no mzCloud score
3-Hydroxyfluorene	precursor plus 11 low intensity fragments	HCD CE20	90.9	detected, matched to Triethyl phosphate (94.9)
4,7,7-Trimethyl-1-(1,4-thiazinan-4-ylcarbonyl)-2-oxabicyclo[2.2.1]heptan-3-one	precursor only	HCD CE10	90.8	detected, no mzCloud score
5-(4-Carboxy-3-methylbutyl)-1,4a-dimethyl-6-methylenedecahydro-1-naphthalenecarboxylic acid	precursor plus ammonium adduct	CID CE10	92.2	not detected
6β-Hydroxy-21-desacetyl deflazacort	precursor only	HCD CE10	99.6	detected, no mzCloud score
9-Nitrooleate	precursor only	CID CE10	76.9	detected, no mzCloud score
9-Phenyl-1-(2,4,6-trihydroxyphenyl)-1-nonanone	precursor only	CID CE10	85.1	not detected
Acetyl norfentanyl	3 fragments	HCD CE130	62.6	not detected
Alprenolol	precursor plus one low intensity fragment	HCD CE10	75.7	detected, no mzCloud score
Arecoline	precursor only	CID CE10	99.4	detected, no mzCloud score
Atenolol	precursor only	HCD CE15	99.8	detected, no mzCloud score
Bensulfuron methyl	precursor only	HCD CE10	83.6	detected, no mzCloud score
Camptothecin	precursor plus one low intensity fragment	CID CE10	99.6	detected, no mzCloud score
Decarbamoyloxysaxitoxin	precursor only	CID CE10	83.4	detected, no mzCloud score
Desloratadine	precursor only	HCD CE10	95.3	detected, no mzCloud score
Diethyl succinate	precursor only	CID CE10	67.2	not detected
Difenoxin	precursor only	HCD CE10	99	detected, no mzCloud score
Disperse orange 3	precursor only	CID CE10	98.5	detected, no mzCloud score
Hexadecanamide	precursor plus 2 low intensity fragments	CID CE20	99.4	detected, no mzCloud score
Jasmonic acid	precursor plus one low intensity fragment	HCD CE10	96	detected, no mzCloud score
Mandipropamid	7 fragments	HCD CE75	69.3	not detected
Metolachlor	17 fragments	HCD CE80	61.3	not detected
Metribuzin	precursor plus 4 intensity fragments	HCD CE20	69.6	detected, no mzCloud score
N-[2-Pyrrolidin-1-yl-5-(trifluoromethyl)phenyl]-2,3-dihydro-1-benzofuran-5-carboxamide	precursor only	HCD CE10	96	detected, no mzCloud score
N-Benzyl-4-piperidone	precursor plus 5 fragments	HCD CE10	64.3	detected, no mzCloud score
Phenylacetyl fentanyl	precursor only	HCD CE10	99.9	detected, matched to Tris(2-butoxyethyl) phosphate (94.8)
Prostaglandin B1	precursor only	HCD CE10	70.3	detected, no mzCloud score
Shogaol	precursor only	CID CE10	94.1	not detected
Tapentadol	precursor only	HCD CE10	98.2	detected, no mzCloud score
Thian-4-one 4-[6-(trifluoromethyl)-2-pyridyl]hydrazone	precursor plus one low intensity fragment	HCD CE10	77.4	not detected
Zearalenone	precursor only	CID CE10	88.8	detected, no mzCloud score
α-Estradiol	precursor plus 2 fragments	CID CE15	62	detected, matched to Galaxolidone (98.3)
α-Pyrrolidinobutiophenone	precursor plus 6 (low) intensity fragments	HCD CE30	79.9	detected, matched to 3-Methyl-α-pyrrolidinopropiophenone (67.2)
α-Pyrrolidinopropiophenone	precursor plus 2 low intensity fragments	HCD CE20	76.3	detected, no mzCloud score
